# Supplementary material for: Efficacy and Safety of Micropulse Transscleral Cyclophotocoagulation
Source: J Clin Med. 2022 Jun 15;11(12):3447. doi: 10.3390/jcm11123447 (PMC9224545; doi:10.3390/jcm11123447)
Supplement: Supplementary file 1 [file jcm-11-03447-s001.zip]

Archive with 1 entries (1 files):
- jcm-1693233-supplementary.pdf
